# Supplementary material for: Ginsenoside Rg3 Protects against Diabetic Cardiomyopathy and Promotes Adiponectin Signaling via Activation of PPAR-γ
Source: Int J Mol Sci. 2023 Nov 24;24(23):16736. doi: 10.3390/ijms242316736 (PMC10705869; doi:10.3390/ijms242316736)
Supplement: Supplementary file 1 [file ijms-24-16736-s001.zip]

Archive with 1 entries (1 files):
- ijms-2702418-supplementary.pdf
